# Supplementary material for: Lack of evidence for conserved parasegmental grooves in arthropods
Source: Dev Genes Evol. 2022 Jan 17;232(1):27–37. doi: 10.1007/s00427-022-00684-5 (PMC8918137; doi:10.1007/s00427-022-00684-5)
Supplement: Supplementary file 5 — Supplementary file 1 (NEX 48.8 KB) [file 427_2022_684_MOESM3_ESM.nex]

#NEXUS
[!Created by MacVector on Sep 15 2021 at 11:37:33.]

BEGIN DATA;
	DIMENSIONS NTAX=21 NCHAR=1390;
 	FORMAT MISSING=X GAP=- INTERLEAVE DATATYPE=PROTEIN;
MATRIX
Dm_en_NP_523700                 MALEDR--CSPQ-------SAPSPIT-LQM-QHLHHQQQQQQQQQQQMQHLHQLQQLQQ- [48]
Cs_en1_CAA07503.1               MALDLE--RPS--------AA-VP---------------------------------TS- [15]
Charinus_DN120                  NRHVS---RCLLGSGVSVRQVE---------------------------------QPKPP [24]
Ag_en1_TRINITY_DN81039_c6_g1_i1 MAMDTE--RQN--------MVHSP---------------------------------EHS [17]
Charinus_DN1953                 MALDTD--RQH--------SVQSP---------------------------------KHP [17]
Cs_en2_CAC87039.1               HPMGT--EGAS------------------------------------------------- [9]
Ag_en2_TRINITY_DN63367_c0_g4_i1 VAGAVA--TDKP------CRYRQVE-----------------------------WIPNGM [23]
Eb_en_DN8555                    MALDTE--RQN--------SVHSP---------------------------------KHI [17]
Dm_inv_NP_725057                MSTLAS-TRPP--------PLK-----LTI-PSLEEAED---------------HAQERR [30]
Eb_en_DN11472                   MALERD--RPAP------SNSR---------------------------------QPEHE [19]
Mm_en_DN10598                   VVIQG--VRTA-------NEMYPPDMIIIIV--F-------------------------- [23]
Mm_en_DN7623                    MALDLE--RPT--------AA-MP---------------------------------TS- [15]
Pa_en_CAB51041.1                MPRHLI--SDAH-------E-----W-I--------------------------N----- [14]
Pa_en_CAB51042.1                MATTTL--LLHN-S---H--HHHP-------------HSH---------HEHHKRQPEE- [29]
Pp_en2_c108606_g1_i1            MALGEE--SVV--------TKTA------------------------------------D [14]
Pp_en1_c96625_g1_i2             MALDME--RPS--------SVHSP---------------------------------EQH [17]
Pt_en1__NP_001310742.1          MALELE--TES--------SAPSP---------------------------------AHT [17]
Pt_en2_XP_015910357.1           MLGGMDVEGG--------RRIEPPSS---------------------------------- [18]
Tc_en_NP_001034511              MDSSDH------------------------------------------------------ [6]
Tc_en2__XP_972888.1             MAFEDR-SSPN--------TTD-----D-------ASQI---------------KTPN-- [22]
Po_en_prt                       MALDTM--VEAK-R---RTSISSP---------------------------------ARS [21]

Dm_en_NP_523700                 L---HQQQLAAGVFH-HP------------AMAFDAAAAAAA-------------AAAAA [79]
Cs_en1_CAA07503.1               ------------------------------------------------------------ [15]
Charinus_DN120                  -LP--------------------------------------------------------- [26]
Ag_en1_TRINITY_DN81039_c6_g1_i1 -LSSP--NGGLPLLQ--------------------------------------------- [29]
Charinus_DN1953                 -LLG-------------------------------------------------------- [20]
Cs_en2_CAC87039.1               ------------------------------------------------------------ [9]
Ag_en2_TRINITY_DN63367_c0_g4_i1 -AF--------------------------------------------------------- [25]
Eb_en_DN8555                    -LSG-------------------------------------------------------- [20]
Dm_inv_NP_725057                -AGG----GGQEVGKMHPDCLPLPLVQPG-NSPQVREEEED-EQTECEEQLNI------- [76]
Eb_en_DN11472                   -AW--------------------------------------------------------- [21]
Mm_en_DN10598                   --------------------------------S--------------------------- [24]
Mm_en_DN7623                    ------------------------------------------------------------ [15]
Pa_en_CAB51041.1                --------------E-IP------------------------------------------ [17]
Pa_en_CAB51042.1                E---NSSCDGSDVSR-HP------------NSPTSRAAIADDMAVTCGDP---RP----- [65]
Pp_en2_c108606_g1_i1            -LVQ-------------------------------------------------------- [17]
Pp_en1_c96625_g1_i2             SLSGGSSLGGLPASQMHE-----------RRSS--------------------------- [39]
Pt_en1__NP_001310742.1          ------------------------------------------------------------ [17]
Pt_en2_XP_015910357.1           ------------------------------------------------------------ [18]
Tc_en_NP_001034511              ------------------------------------------------------------ [6]
Tc_en2__XP_972888.1             -------------------------------SPESSR----------------------- [28]
Po_en_prt                       -DDL-------------------------------------------------------- [24]

Dm_en_NP_523700                 AAHAHAAALQQRLSGSGSPASC-STPA---SSTPL----TIKEEESDSVIG--------- [122]
Cs_en1_CAA07503.1               ----------------------------------------CRSA------------SPQD [23]
Charinus_DN120                  --------------RGG------------------------PFS------------RPSP [36]
Ag_en1_TRINITY_DN81039_c6_g1_i1 ----------------------------------------------------H--MRPSP [35]
Charinus_DN1953                 ----------------------------------------------------GGRPTPQP [28]
Cs_en2_CAC87039.1               ------------------------------------------------------------ [9]
Ag_en2_TRINITY_DN63367_c0_g4_i1 --------------GGG----------------------------------------P-P [30]
Eb_en_DN8555                    ----------------------------------------------------SGQPTPQP [28]
Dm_inv_NP_725057                ---------EDEE--------V-EEEHDLDLEDPAS----CCS---ENSVLSVGQEQSEA [111]
Eb_en_DN11472                   --------------VAS-------------------------T----------------- [25]
Mm_en_DN10598                   --------------EGGR------------------------R----------------- [29]
Mm_en_DN7623                    ----------------------------------------CRSS------------SPPD [23]
Pa_en_CAB51041.1                ---------TVPIYYLAKPLPRERAWK--------------------------------- [35]
Pa_en_CAB51042.1                -----PGLVDTSR--------I-PRNS---CSDDE----DCCSNNDEDELLSVGSETPPP [104]
Pp_en2_c108606_g1_i1            ------------------------------------------------------------ [17]
Pp_en1_c96625_g1_i2             ----------------------------------E----GRRST------------SPED [49]
Pt_en1__NP_001310742.1          ------------------------------------------------------------ [17]
Pt_en2_XP_015910357.1           ------------------------------------------------------------ [18]
Tc_en_NP_001034511              ----------------------------FDRESPNIDHNSCSS---DDTVLSVGNENPPP [35]
Tc_en2__XP_972888.1             -------------------------------TSPY----TCTT---L-S-----QDSPK- [43]
Po_en_prt                       ---------------------------------------DCTSSSADSSRV-DDSTTPPP [44]

Dm_en_NP_523700                 ---DMS-----FHNQTHTT-NEEEEAEEDDDIDVDVDDTSA------------------- [154]
Cs_en1_CAA07503.1               QR---------------------------------------------------------- [25]
Charinus_DN120                  ARPALAQTAMA------------------------------------------------- [47]
Ag_en1_TRINITY_DN81039_c6_g1_i1 DR---------------------------------------------------------- [37]
Charinus_DN1953                 AR---------------------------------------------------------- [30]
Cs_en2_CAC87039.1               ------------------------------------------------------------ [9]
Ag_en2_TRINITY_DN63367_c0_g4_i1 AN---------------------------------------------------------- [32]
Eb_en_DN8555                    AR---------------------------------------------------------- [30]
Dm_inv_NP_725057                AQAALSAQAQARQR-------------------------------------L------LI [128]
Eb_en_DN11472                   ------------------------------------------------------------ [25]
Mm_en_DN10598                   ---------------------------------------------------F------SF [32]
Mm_en_DN7623                    QR---------------------------------------------------------- [25]
Pa_en_CAB51041.1                ---------------------------------------SQ------------------- [37]
Pa_en_CAB51042.1                VG-PIT-----DHLISLTPS--RIHLQEDDDGDDDSDDKTEVGSTSDSCSRSSISRCSLM [156]
Pp_en2_c108606_g1_i1            ------------------------------------------------------------ [17]
Pp_en1_c96625_g1_i2             ER---------------------------------------------------------- [51]
Pt_en1__NP_001310742.1          ------------------------------------------------------------ [17]
Pt_en2_XP_015910357.1           ------------------------------------------------------------ [18]
Tc_en_NP_001034511              EDTPLSFKNIESHL-------------------------------------N------AI [52]
Tc_en2__XP_972888.1             ---------------------------------------------------G-------- [44]
Po_en_prt                       QR---------------------------------------------------------- [46]

Dm_en_NP_523700                 ----------------------------------------G-------------GR---- [157]
Cs_en1_CAA07503.1               -------------------------------------SPQD-------------QR---- [31]
Charinus_DN120                  -------------Q-ERGTLAPSNGGQPVHEEF----WPAGR-RQPP---ATDT------ [79]
Ag_en1_TRINITY_DN81039_c6_g1_i1 -------------------------------------SPQH---SPP---STDSTR---- [50]
Charinus_DN1953                 -------------------------------------NSD-------------------- [33]
Cs_en2_CAC87039.1               ------------------------------------------------------------ [9]
Ag_en2_TRINITY_DN63367_c0_g4_i1 --------------------------------------------RPP------H------ [36]
Eb_en_DN8555                    -------------------------------------NSE-------------------- [33]
Dm_inv_NP_725057                SQ---IYRPSAFSS-TATTVLPPSEGPPF--------SPEDLLQLPP---STGTFQEEFL [173]
Eb_en_DN11472                   ----------------------------------------CR-HRPL---AANT------ [35]
Mm_en_DN10598                   SESVS--ETNGMES---------------HADS--------------------------- [48]
Mm_en_DN7623                    -------------------------------------SPQE-------------QR---- [31]
Pa_en_CAB51041.1                ----------------------------------------R-------------GA---- [40]
Pa_en_CAB51042.1                TD---CYS------TS-SSITSP---VPSK---PEEIHPHRQ-HSPSLFS--RQIY---- [193]
Pp_en2_c108606_g1_i1            ------------------------------------------------------------ [17]
Pp_en1_c96625_g1_i2             -------------------------------------SSSE-----G---TEPPHR---- [62]
Pt_en1__NP_001310742.1          ------------------------------------------------------------ [17]
Pt_en2_XP_015910357.1           ------------------------------------------------------------ [18]
Tc_en_NP_001034511              SQ---I---------T-NSTLDPGRKSPS--------SPR--ISSPS---STKSGSPGFL [86]
Tc_en2__XP_972888.1             -D---FFRITSF------ALSSP-RASPS------------------------------- [62]
Po_en_prt                       -------------------------------------NSSF----PG---AVENLR---- [58]

Dm_en_NP_523700                 -----L---------PP--P---------------------------------------- [161]
Cs_en1_CAA07503.1               ------------------SP---------------------------------------- [33]
Charinus_DN120                  -----------------EVA---------------------------------------- [82]
Ag_en1_TRINITY_DN81039_c6_g1_i1 -----------------DGP---------------------------------------- [53]
Charinus_DN1953                 ----------------SQQP---------------------------------------- [37]
Cs_en2_CAC87039.1               ---------------S--S----------------------------------------- [11]
Ag_en2_TRINITY_DN63367_c0_g4_i1 -----------------CPP---------------------------------------- [39]
Eb_en_DN8555                    ----------------PQQP---------------------------------------- [37]
Dm_inv_NP_725057                RKSQLY--------AEELMKQQMHLMAAARVNALTAAAAGKQLQMAMAAAAVATVPSGQD [225]
Eb_en_DN11472                   -----------------DVP---------------------------------------- [38]
Mm_en_DN10598                   -----V---------P--T----------------------------------------- [51]
Mm_en_DN7623                    ------------------SP---------------------------------------- [33]
Pa_en_CAB51041.1                -----V---------AP--P---------------------------------------- [44]
Pa_en_CAB51042.1                -----R---------PPLQPQQVSS----------------------------------- [204]
Pp_en2_c108606_g1_i1            ------------------------------------------------------------ [17]
Pp_en1_c96625_g1_i2             -----A---------H--HP---------------------------------------- [66]
Pt_en1__NP_001310742.1          -------------------G---------------------------------------- [18]
Pt_en2_XP_015910357.1           ------------------------------------------------------------ [18]
Tc_en_NP_001034511              TYTK--ADRDVDLFR--------------------------------------------- [99]
Tc_en2__XP_972888.1             ------------------------------------------------------------ [62]
Po_en_prt                       -----A---------PPVIP---------------------------------------- [64]

Dm_en_NP_523700                 ---------------------------------A-------HQ--QQ-STAKPSLAFSIS [178]
Cs_en1_CAA07503.1               ---------------------------------------------HP-TLGPSPLKFSIE [47]
Charinus_DN120                  --------------------------------------------KVA-RADSSCLTFSIE [97]
Ag_en1_TRINITY_DN81039_c6_g1_i1 ---------------------------------A-----------QP-QAPTHSLKFSIE [68]
Charinus_DN1953                 ---------------------------------------------AP-APSGQTLKFSIE [51]
Cs_en2_CAC87039.1               ---------------------P-------------------------ERRGAPDLSFSIE [25]
Ag_en2_TRINITY_DN63367_c0_g4_i1 --------------------------------------------CSP-ARCASQLSFSID [54]
Eb_en_DN8555                    ---------------------------------A-----------AP-AASGQTLKFSIE [52]
Dm_inv_NP_725057                --ALAQLTATALGLGPGGAVHPHQQLLLQRDQVHHHHHMQNHLNNN-ENLHERALKFSID [282]
Eb_en_DN11472                   --------------------------------------------KLA-RAAATGLKFSIE [53]
Mm_en_DN10598                   ---------------------P-----------DV----THLLGGT-EDHRAARITFSID [74]
Mm_en_DN7623                    ---------------------------------------------HP-TIAPSSLKFSIE [47]
Pa_en_CAB51041.1                ---------------------------------------------QQ-QPAPTSLPFSVA [58]
Pa_en_CAB51042.1                LNH------------S-----------A---APATRQNNNAVNNAT-NNVSMRALKFSID [237]
Pp_en2_c108606_g1_i1            --------------------------------------------TCR-RVPREKLNFSID [32]
Pp_en1_c96625_g1_i2             ---------------------------------A-------VQG-QPLPTTAHSLKFSIE [85]
Pt_en1__NP_001310742.1          ---------------------------------Q-----------RV-QPATQTLAFSIE [33]
Pt_en2_XP_015910357.1           ---------------------------------------------R-CGSGGNLLTFSIE [32]
Tc_en_NP_001034511              --G------------S-----------STPESPEHYYNQKTLQANN-NDASNGNLKFSID [133]
Tc_en2__XP_972888.1             ---------------------P---------------------PPQ-PEPVIQTLKYSIR [79]
Po_en_prt                       ---------------------------------A-------VVG-AP--FSRHSLKFSIE [81]

Dm_en_NP_523700                 NILSDRFGDVQKPGK-SME------------------NQASIFR----P----------- [204]
Cs_en1_CAA07503.1               KILSADFGRRDTPV-E-------------------------------------------- [62]
Charinus_DN120                  RILSADFGKHDC------------------------------------------------ [109]
Ag_en1_TRINITY_DN81039_c6_g1_i1 KILSPDFGRVVRER-RDS---------------------AV-S----------------- [88]
Charinus_DN1953                 KILSPDFGRGKRDH-RDT---------------------ST-F----------------- [71]
Cs_en2_CAC87039.1               RILADECGPRDE------------------------------------------------ [37]
Ag_en2_TRINITY_DN63367_c0_g4_i1 RILAPDFGRTTAHK-AATR---------------------PAFI----L---------RS [79]
Eb_en_DN8555                    KILSPEFGRVTRER-RDT---------------------AT-H----------------- [72]
Dm_inv_NP_725057                NILKADFGSRLPKIG-ALSGNIGGGSVSGSSTGSSKNSGN-TN----------------- [323]
Eb_en_DN11472                   RILSPDFGRGVGGN-GP-D----------------------------------------- [70]
Mm_en_DN10598                   RILGRQELPGTRE----------------------------------------------- [87]
Mm_en_DN7623                    KILSADFGRRDIPI-IE------------------------------------------- [63]
Pa_en_CAB51041.1                NILKPDFGRRAVISS-RQQ--------------------EPAFR----P----------- [82]
Pa_en_CAB51042.1                NILKPDFGRQTTIYN-IP----------------------S-L----------------- [256]
Pp_en2_c108606_g1_i1            KILRPDFGVRAATTT-TTT---------------------AESAKRVLPPPLSDDLTADY [70]
Pp_en1_c96625_g1_i2             KILSPDFGRLVSRDRRDS------------------------F----------------- [104]
Pt_en1__NP_001310742.1          KILSPDFGKRERTL-NYP---------------------K-------------------- [51]
Pt_en2_XP_015910357.1           RILAPDFGPKADFKQ-TGN---------------------LRYLGYSLPAVTSEKLPVKN [70]
Tc_en_NP_001034511              NILKADFGRRITDPI--------------------------------------------- [148]
Tc_en2__XP_972888.1             NILKPEFGKNAVLKT-RTK--------------------I-GF----------------- [100]
Po_en_prt                       KILSPEFGKTPKHG-SPI---------------------AA-E----------------- [101]

Dm_en_NP_523700                 ------------------------------------------------------------ [204]
Cs_en1_CAA07503.1               ------------------------------------------------------------ [62]
Charinus_DN120                  ------------------------------------------------------------ [109]
Ag_en1_TRINITY_DN81039_c6_g1_i1 ------------------------------------------------------------ [88]
Charinus_DN1953                 ------------------------------------------------------------ [71]
Cs_en2_CAC87039.1               ------------------------------------------------------------ [37]
Ag_en2_TRINITY_DN63367_c0_g4_i1 PKR----SEYDDRNSGIVD---------------------SECSKSLFDGDTRNLVEKTP [114]
Eb_en_DN8555                    ------------------------------------------------------------ [72]
Dm_inv_NP_725057                ------------------------------------------------------------ [323]
Eb_en_DN11472                   ------------------------------------------------------------ [70]
Mm_en_DN10598                   ------------------------------------------------------------ [87]
Mm_en_DN7623                    ------------------------------------------------------------ [63]
Pa_en_CAB51041.1                ------------------------------------------------------------ [82]
Pa_en_CAB51042.1                ------------------------------------------------------------ [256]
Pp_en2_c108606_g1_i1            DHGSFPRVEDEKKRRDVVINSLYEPVAQSDYALDDNSPKTTTTWIKDATFRFDNYY-YSG [129]
Pp_en1_c96625_g1_i2             ------------------------------------------------------------ [104]
Pt_en1__NP_001310742.1          ------------------------------------------------------------ [51]
Pt_en2_XP_015910357.1           FEK----SFLREQSNGIHI---------------------EESELKLPSFEFHNLFNFKP [105]
Tc_en_NP_001034511              ------------------------------------------------------------ [148]
Tc_en2__XP_972888.1             ------------------------------------------------------------ [100]
Po_en_prt                       ------------------------------------------------------------ [101]

Dm_en_NP_523700                 FEA-------------------------------SRS---Q------------------- [211]
Cs_en1_CAA07503.1               ------------------------------------------------------------ [62]
Charinus_DN120                  ------------------------------------------------------------ [109]
Ag_en1_TRINITY_DN81039_c6_g1_i1 ------------------------------------------------------------ [88]
Charinus_DN1953                 ------------------------------------------------------------ [71]
Cs_en2_CAC87039.1               ------------------------------------------------------------ [37]
Ag_en2_TRINITY_DN63367_c0_g4_i1 GYIS----PPLFGTS-SISLDDPV---FDTISVGVRNDIHN------------------- [147]
Eb_en_DN8555                    ------------------------------------------------------------ [72]
Dm_inv_NP_725057                ------------------------------------------------------------ [323]
Eb_en_DN11472                   ------------------------------------------------------------ [70]
Mm_en_DN10598                   ------------------------------------------------------------ [87]
Mm_en_DN7623                    ------------------------------------------------------------ [63]
Pa_en_CAB51041.1                A-I-------------------------------R-----R------------------- [86]
Pa_en_CAB51042.1                ------------------------------------------------------------ [256]
Pp_en2_c108606_g1_i1            YDARKGLWPCCCSTS-SSRSDDDV---VNTKGLDLSAKVDKIGKDARHFDIKCQFCKVST [185]
Pp_en1_c96625_g1_i2             ------------------------------------------------------------ [104]
Pt_en1__NP_001310742.1          ------------------------------------------------------------ [51]
Pt_en2_XP_015910357.1           YT----IRDDRFIANESFLKSNPIKAW----------------------EYLRNY--CSF [137]
Tc_en_NP_001034511              ------------------------------------------------------------ [148]
Tc_en2__XP_972888.1             ------------------------------------------------------------ [100]
Po_en_prt                       --V--------------------------------------------------------- [102]

Dm_en_NP_523700                 ----TATP-------S--AFTRVDLLEFSRQQQAAAAAATAAMMLERANFLNCFNPAAY- [257]
Cs_en1_CAA07503.1               ------------------------------------------------------------ [62]
Charinus_DN120                  ------------------------------------------------------------ [109]
Ag_en1_TRINITY_DN81039_c6_g1_i1 ------------------------------------------------------------ [88]
Charinus_DN1953                 ------------------------------------------------------------ [71]
Cs_en2_CAC87039.1               ------------------------------------------------------------ [37]
Ag_en2_TRINITY_DN63367_c0_g4_i1 ----TSPA-------NCC----------------------------------------IQ [156]
Eb_en_DN8555                    ------------------------------------------------------------ [72]
Dm_inv_NP_725057                ------------------------------------------------------------ [323]
Eb_en_DN11472                   ------------------------------------------------------------ [70]
Mm_en_DN10598                   ------------------------------------------------------------ [87]
Mm_en_DN7623                    ------------------------------------------------------------ [63]
Pa_en_CAB51041.1                ----TVTP-------ICD----------------------------------------YQ [95]
Pa_en_CAB51042.1                ------------------------------------------------------------ [256]
Pp_en2_c108606_g1_i1            DRKDDTRA-------NE-----------------------------------------QQ [197]
Pp_en1_c96625_g1_i2             ------------------------------------------------------------ [104]
Pt_en1__NP_001310742.1          ------------------------------------------------------------ [51]
Pt_en2_XP_015910357.1           DRKDLTKLSSKIDHS--------------------------------------------- [152]
Tc_en_NP_001034511              ------------------------------------------------------------ [148]
Tc_en2__XP_972888.1             ------------------------------------------------------------ [100]
Po_en_prt                       ------------------------------------------------------------ [102]

Dm_en_NP_523700                 PRIHEEIV-QSR-LR------------------RSA--ANAVIPPPMS------------ [283]
Cs_en1_CAA07503.1               ------------------------------------------------------------ [62]
Charinus_DN120                  ------------------------------------------------------------ [109]
Ag_en1_TRINITY_DN81039_c6_g1_i1 -----E-K--G--------------------------H---------------------- [92]
Charinus_DN1953                 -----G-R--D--------------------------S---------------------- [75]
Cs_en2_CAC87039.1               ------------------------------------------------------------ [37]
Ag_en2_TRINITY_DN63367_c0_g4_i1 -----DIH-ERP-AH------------------SANQV-------SVMI----------- [173]
Eb_en_DN8555                    -----G-R--D--------------------------S---------------------- [76]
Dm_inv_NP_725057                -----G-N--R--------------------------S---------------------- [327]
Eb_en_DN11472                   ------------------------------------------------------------ [70]
Mm_en_DN10598                   ------------------------------------------------------------ [87]
Mm_en_DN7623                    ------------------------------------------------------------ [63]
Pa_en_CAB51041.1                -----RLY-RPH-EH------------------LPGVQ-------PLPA----------- [112]
Pa_en_CAB51042.1                -----K-KG----------------------------S---------------------- [260]
Pp_en2_c108606_g1_i1            -----PVT-EKC-SHLL----------------SANRL-------SYGKNF--------- [218]
Pp_en1_c96625_g1_i2             -----R-EETSVALN-------------------NKVN---------------------- [117]
Pt_en1__NP_001310742.1          ----------G--------------------------H---------------------- [53]
Pt_en2_XP_015910357.1           -------------SHINVPKDIANSFKFPSSDVSYNKC-------SYSPNGNSHSSPMVL [192]
Tc_en_NP_001034511              ------------------------------------------------------------ [148]
Tc_en2__XP_972888.1             -------------------------------------K---------------------- [101]
Po_en_prt                       RRTHNGLV-HNH-LH------------------HAAVP-------PLSR----------- [124]

Dm_en_NP_523700                 -------------------------------SKMSDANPE--------K--------SAL [296]
Cs_en1_CAA07503.1               ------------------------------------------------------------ [62]
Charinus_DN120                  ------------------------------------------------------------ [109]
Ag_en1_TRINITY_DN81039_c6_g1_i1 ------------------------------------------------------------ [92]
Charinus_DN1953                 -----------------------P--D--------------------------------- [77]
Cs_en2_CAC87039.1               ------------------------------------------------------------ [37]
Ag_en2_TRINITY_DN63367_c0_g4_i1 --------------PEENHKTHQL--L-------TSWMPPNSAS-ITSQ--------SPA [201]
Eb_en_DN8555                    -----------------------P--Q--------------------------------- [78]
Dm_inv_NP_725057                -----------------------P--L--------------------------------- [329]
Eb_en_DN11472                   ------------------------------------------------------------ [70]
Mm_en_DN10598                   ------------------------------------------------------------ [87]
Mm_en_DN7623                    ------------------------------------------------------------ [63]
Pa_en_CAB51041.1                --------------PK---PTKKP--T-------SAWSPVTASS-TAAR--------TPL [137]
Pa_en_CAB51042.1                ------------------------------------------------------------ [260]
Pp_en2_c108606_g1_i1            ---LDAKNCFTTFW---------NSAVNNDS---EEYSS--------------------- [242]
Pp_en1_c96625_g1_i2             ------------------------------------------------------------ [117]
Pt_en1__NP_001310742.1          ------------------------------------------------------------ [53]
Pt_en2_XP_015910357.1           DEA----------------------------------------SL-KSNSDTKCEKDYLL [211]
Tc_en_NP_001034511              ------------------------------------------------------------ [148]
Tc_en2__XP_972888.1             -----------------------P--Y--------------------------------- [103]
Po_en_prt                       --------------TV---PT-SP--T-------DFFSAVTGPP-T-------------- [142]

Dm_en_NP_523700                 GSLCK-AVSQI--G-QPAAP-----TMT--QP----------P------LSS-------- [321]
Cs_en1_CAA07503.1               -------------------------K-E--KQ----------P------LPP-------- [70]
Charinus_DN120                  ------------------------------------------------------------ [109]
Ag_en1_TRINITY_DN81039_c6_g1_i1 ------------------------------------------------------------ [92]
Charinus_DN1953                 ------------------------ED-D--ED----------D------FSP-------- [86]
Cs_en2_CAC87039.1               ------------------------------------------------------------ [37]
Ag_en2_TRINITY_DN63367_c0_g4_i1 NDCSI-PHENKKLR-EQYRSRSAHE-AF--QQEISPLSDHVTP------GSPQNVKRLMP [250]
Eb_en_DN8555                    -------------------------------D----------D------FPP-------- [83]
Dm_inv_NP_725057                ------------------------KA-P--KK----------S------GKPL------- [339]
Eb_en_DN11472                   ------------------------------------------------------------ [70]
Mm_en_DN10598                   ------------------------------------------------------------ [87]
Mm_en_DN7623                    -------------------------K-E--KE----------P------SPP-------- [71]
Pa_en_CAB51041.1                VPIEI-PASNL--Q-QPARS-----KGV--SP----------P------VPP-------- [162]
Pa_en_CAB51042.1                ------------------------------------------------------------ [260]
Pp_en2_c108606_g1_i1            -------YEGGKI--DPYRYRMLNT-EI--YGAMLSGTDKDNV------KTRQNPHRTSD [284]
Pp_en1_c96625_g1_i2             ------------------------------------------------------------ [117]
Pt_en1__NP_001310742.1          ------------------------------------------------------------ [53]
Pt_en2_XP_015910357.1           NDCSLSPALNL--KK------LGNE-AFNWPRAISPKDDSISDDIYVKL----------- [251]
Tc_en_NP_001034511              ------------------------NI-R--K------------------CKPK------- [156]
Tc_en2__XP_972888.1             ------------------------EI-K---E----------D------VKPF------- [112]
Po_en_prt                       ------PASNNN-R-EHHRN--HHRR-V--QQ----------P------ESP-------- [165]

Dm_en_NP_523700                 ----------------------------SA-S----------------------SLASPP [330]
Cs_en1_CAA07503.1               ------------------------------------------------------------ [70]
Charinus_DN120                  ------------------------------------------------------------ [109]
Ag_en1_TRINITY_DN81039_c6_g1_i1 ------------------------------------------------------------ [92]
Charinus_DN1953                 ------------------------------------------------------------ [86]
Cs_en2_CAC87039.1               ------------------------------------------------------------ [37]
Ag_en2_TRINITY_DN63367_c0_g4_i1 KTLRDSCAVMAS--SED---SEKAAACKSG-SSRSP----TSSDAVKAQE----RSAEPP [296]
Eb_en_DN8555                    ------------------------------------------------------------ [83]
Dm_inv_NP_725057                ----------------N---L-------AQ-SNAA-------------------ANSS-- [351]
Eb_en_DN11472                   ------------------------------------------------------------ [70]
Mm_en_DN10598                   ------------------------------------------------------------ [87]
Mm_en_DN7623                    ------------------------------------------------------------ [71]
Pa_en_CAB51041.1                ----------------------------T--S----------------------GTSSPP [170]
Pa_en_CAB51042.1                ------------------------------------------------------------ [260]
Pp_en2_c108606_g1_i1            NKLEKSSSTGCSPS--SSPQ---PISCGFFP-KNAKVTST----RSKRVH----VDAGAP [330]
Pp_en1_c96625_g1_i2             ------------------------------------------------------------ [117]
Pt_en1__NP_001310742.1          ------------------------------------------------------------ [53]
Pt_en2_XP_015910357.1           -------------------------------------------------HQTTA------ [256]
Tc_en_NP_001034511              ----------------K---V--------------------------------------- [158]
Tc_en2__XP_972888.1             ----------------S---T--------------------------------------- [114]
Po_en_prt                       ------------------------------------------------------------ [165]

Dm_en_NP_523700                 PA---------------------------------------------------------- [332]
Cs_en1_CAA07503.1               ------------------------------------------------------------ [70]
Charinus_DN120                  ------------------------------------------------------------ [109]
Ag_en1_TRINITY_DN81039_c6_g1_i1 ------------------------------------------------------------ [92]
Charinus_DN1953                 ------------------------------------------------------------ [86]
Cs_en2_CAC87039.1               ------------------------------------------------------------ [37]
Ag_en2_TRINITY_DN63367_c0_g4_i1 PA--HYTPS--------------------------------------------------- [303]
Eb_en_DN8555                    ------------------------------------------------------------ [83]
Dm_inv_NP_725057                ------------------------------------------------------------ [351]
Eb_en_DN11472                   ------------------------------------------------------------ [70]
Mm_en_DN10598                   ------------------------------------------------------------ [87]
Mm_en_DN7623                    ------------------------------------------------------------ [71]
Pa_en_CAB51041.1                LS---------------------------------------------------------- [172]
Pa_en_CAB51042.1                ------------------------------------------------------------ [260]
Pp_en2_c108606_g1_i1            ISQF---GSKRTAGHRDKDIFQKKDRGCS-PEMAVR----------------NCLVNDSE [370]
Pp_en1_c96625_g1_i2             ------------------------------------------------------------ [117]
Pt_en1__NP_001310742.1          ------------------------------------------------------------ [53]
Pt_en2_XP_015910357.1           ---------KYSPADSKTLKLTPCKTPELKPSYHYTDYFDLSSSQSSSEENK------SE [301]
Tc_en_NP_001034511              ------------------------------------------------------------ [158]
Tc_en2__XP_972888.1             ------------------------------------------------------------ [114]
Po_en_prt                       ------------------------------------------------------------ [165]

Dm_en_NP_523700                 --------SNA-------STISSTSSVATSSS--------SSS----SGCSSA-ASSLNS [364]
Cs_en1_CAA07503.1               ------------------------------------------Q----------------- [71]
Charinus_DN120                  ------------------------------------------------------------ [109]
Ag_en1_TRINITY_DN81039_c6_g1_i1 -----------------------------------------------------------S [93]
Charinus_DN1953                 ------------------------------------------K----D------------ [88]
Cs_en2_CAC87039.1               ------------------------------------------------------------ [37]
Ag_en2_TRINITY_DN63367_c0_g4_i1 -------SRNAETRTADNATVSSNSDLP-------------QA----SGCSPG-NKSLKV [338]
Eb_en_DN8555                    ------------------------------------------K----D------------ [85]
Dm_inv_NP_725057                -------------------------------L--------SFSSSLANICSNS-NDSN-- [369]
Eb_en_DN11472                   ------------------------------------------------------------ [70]
Mm_en_DN10598                   ------------------------------------------------------------ [87]
Mm_en_DN7623                    ------------------------------------------R----------------- [72]
Pa_en_CAB51041.1                --------PAS-------STV--------------------------------------- [178]
Pa_en_CAB51042.1                -----------------------------------------------------------S [261]
Pp_en2_c108606_g1_i1            LANQDVI-WRCGTRSLNE-------KTSTKSSSSRKSVLR-------------------- [402]
Pp_en1_c96625_g1_i2             -----------------------------------------------------------S [118]
Pt_en1__NP_001310742.1          -----------------------------------------------------------D [54]
Pt_en2_XP_015910357.1           LMKLELK----------------------------------------------------- [308]
Tc_en_NP_001034511              -----------------------------------------------------VP----- [160]
Tc_en2__XP_972888.1             -------------------------------------------APLGSLCQAV------- [124]
Po_en_prt                       ------------------------------------------S----SNCSSV-NSSVRP [178]

Dm_en_NP_523700                 S--------P-SSRL--GASGSGV------------------------------------ [377]
Cs_en1_CAA07503.1               ------------------------------------------------------------ [71]
Charinus_DN120                  ------------------------------------------------------------ [109]
Ag_en1_TRINITY_DN81039_c6_g1_i1 K--------E-STKS-S-TH---------------------------------------- [102]
Charinus_DN1953                 ------------T----SGSR--------------------------------------- [93]
Cs_en2_CAC87039.1               ------------------------------------------------------------ [37]
Ag_en2_TRINITY_DN63367_c0_g4_i1 KLLKVPTASD-ANRLCRS--LSPSTLRSI------------------------------- [364]
Eb_en_DN8555                    ------------N----SGSH--------------------------------------- [90]
Dm_inv_NP_725057                -----------ST----ATSS-ST------------------------------------ [377]
Eb_en_DN11472                   ------------------------------------------------------------ [70]
Mm_en_DN10598                   ------------------------------------------------------------ [87]
Mm_en_DN7623                    ------------------------------------------------------------ [72]
Pa_en_CAB51041.1                ------------------------------------------------------------ [178]
Pa_en_CAB51042.1                -----------------GGSL-SV------------------------------------ [267]
Pp_en2_c108606_g1_i1            -----LAEQF-SHQLC-----GPYATTNISEKYL--SESR----IEGSGY---------- [435]
Pp_en1_c96625_g1_i2             K--------E-STNS-SKQSS--------------------------------------- [129]
Pt_en1__NP_001310742.1          ------------------T----------------------------------------- [55]
Pt_en2_XP_015910357.1           -----LRHSFN--DTC-----DTRGSTVISDSNRCS--PRSNSC---SSFKSSPPAVREN [351]
Tc_en_NP_001034511              -----------EV----GGVE-EA------------------------------------ [168]
Tc_en2__XP_972888.1             ------------------------------------------------------------ [124]
Po_en_prt                       R--------S--V----GAST--------------------------------------- [185]

Dm_en_NP_523700                 -------------NASSPQ--PQPI---P------------------------------- [388]
Cs_en1_CAA07503.1               ------------------N----------------------------------------- [72]
Charinus_DN120                  ------------------------------------------------------------ [109]
Ag_en1_TRINITY_DN81039_c6_g1_i1 ------------------Q----------------------------------------- [103]
Charinus_DN1953                 -----------------ES----------------------------------------- [95]
Cs_en2_CAC87039.1               ------------------------------------------------------------ [37]
Ag_en2_TRINITY_DN63367_c0_g4_i1 -------------EDSFG----SEI----------------------------------- [372]
Eb_en_DN8555                    -----------------EA----------------------------------------- [92]
Dm_inv_NP_725057                -------------TNTSGA--PVDL---VKSP---------------------------- [391]
Eb_en_DN11472                   ------------------------------------------------------------ [70]
Mm_en_DN10598                   ------------------------------------------------------------ [87]
Mm_en_DN7623                    ------------------N----------------------------------------- [73]
Pa_en_CAB51041.1                -------------SATSST--PE------------------------------------- [186]
Pa_en_CAB51042.1                -------------RCSSGG--P-------------------------------------- [274]
Pp_en2_c108606_g1_i1            --------NSPSVGAVD--PDVPGT---PTATTKLVDEDDERPTSSPFAHLGDGSNQNNE [482]
Pp_en1_c96625_g1_i2             -----------------EN----------------------------------------- [131]
Pt_en1__NP_001310742.1          ------------------N----------------------------------------- [56]
Pt_en2_XP_015910357.1           HLRQCDLEKTPPIEQLN--AAVNGKSIK---------------------SVQTSQSANNS [388]
Tc_en_NP_001034511              -----------------KG--PVDL----------------------------------- [174]
Tc_en2__XP_972888.1             --------------SQIGSPEPVAR---PKSP---------------------------- [139]
Po_en_prt                       -------------PETSQS----------------------------------------- [191]

Dm_en_NP_523700                 -----------------PPS------AVSRDSGMES-SDDTRSETGST-TTEGGKNEMWP [423]
Cs_en1_CAA07503.1               -------------------------------------EN-SSSAGAQV-MNQTTNPLLYP [93]
Charinus_DN120                  ---------------------------------------------------RRPDSELWP [118]
Ag_en1_TRINITY_DN81039_c6_g1_i1 -------------------------------------QN-ENTAPARSG-EDSQSNLLWP [124]
Charinus_DN1953                 -------------------------------------PNSSSPQPGD--DPKSRASLLWP [116]
Cs_en2_CAC87039.1               --------------------------------------------------P-ARRTEEPP [46]
Ag_en2_TRINITY_DN63367_c0_g4_i1 ------------------PN------NRSIANAADSSQN-NDSQQQEI-SIDSDKPVTWP [406]
Eb_en_DN8555                    -------------------------------------EN-TSPPPQE--DPKNRSSILWP [112]
Dm_inv_NP_725057                -----------------PPA------AGAGA----------TGASGKS-GEDSGTPIVWP [417]
Eb_en_DN11472                   ------------------PS--------------QTSEA-DSNSVDGS-DATNKSPQMWP [96]
Mm_en_DN10598                   -------------------K-C--PGN--------------TSE--D--SSTDKQHSEPP [107]
Mm_en_DN7623                    -------------------------------------EN-SP-IPSGR-AMNQANPLLYP [93]
Pa_en_CAB51041.1                --------------------------------------DK-----LAS-PDNAKGPQLWP [202]
Pa_en_CAB51042.1                -------------------------------------LQDAAIG-SAS-SGSGSSQLLWP [295]
Pp_en2_c108606_g1_i1            SSNFENDDDDEESLS-GDPKKSELVVVSSNESG---QQQMDS-IDTSD-DFTDANKLKWP [536]
Pp_en1_c96625_g1_i2             -------------------------------------KN-TAPLGLAD-PTDSGKNVLWP [152]
Pt_en1__NP_001310742.1          -------------------------------------ENSRDITPMSPS-DD-LKKNSLP [77]
Pt_en2_XP_015910357.1           SVNCVSSSSNEKTINIEEPK-L--PSNE---T-T--KPSD-SSAIEGK-EIDLDNEEAWP [437]
Tc_en_NP_001034511              -----------------------------------------SKSEPE--KKTESQPMLWP [191]
Tc_en2__XP_972888.1             -------------------V------KGLL-----------PTPDDIK-KDEGSVPTLWP [162]
Po_en_prt                       -------------------------------------PKLPSLAPQEDGETGKKGPILWP [214]

Dm_en_NP_523700                 AWVYCTRYSDRPSSG-------------------------------PRYRRPKQPKD--- [449]
Cs_en1_CAA07503.1               AWIYCSRISDRPSSGPRRIRSKAGK-G-----SSS--QDLSDDDQSPRARRIKK-KD--- [141]
Charinus_DN120                  AWVYCTRYSDRPSSG-------------------------------PRSRRLKK-RE--- [143]
Ag_en1_TRINITY_DN81039_c6_g1_i1 AWVYCTRYSDRPSSGPRRIKSRHSGKGGQPYASTSADADLGEDDESPRSRRLKK-KD--- [180]
Charinus_DN1953                 AWVYCTRYSDRPSSG-------------------------------PRSRRMKK-KE--- [141]
Cs_en2_CAC87039.1               IWIYCSRFSARPTAG-------------------------------PRRRST---P-A-- [69]
Ag_en2_TRINITY_DN63367_c0_g4_i1 AWVYCTRYSDRPSSG-------------------------------PRSRRKNR-LS--- [431]
Eb_en_DN8555                    AWVYCTRYSDRPSSG-------------------------------PRSRRMKK-KE--- [137]
Dm_inv_NP_725057                AWVYCTRYSDRPSSGR-----------------------------SPRARKPKK-PATSS [447]
Eb_en_DN11472                   AWVYCTRYSDRPSSG-------------------------------PRSRRLKK-SD--- [121]
Mm_en_DN10598                   IWIYCSRFSARPTAG-------------------------------PRRRSN---T-S-- [130]
Mm_en_DN7623                    AWIYCSRISDRPSSGP-------------------------------RARRIKK-KD--- [118]
Pa_en_CAB51041.1                AWVYCTRYSDRPSSG-------------------------------PRSRRLKR-KE--- [227]
Pa_en_CAB51042.1                AWVYCTRYSDRPSSGR-----------------------------SPRSRRMKR-KD--- [322]
Pp_en2_c108606_g1_i1            IWVYCTRYSARPSSG-------------------------------PRSRRQKK-QNQP- [563]
Pp_en1_c96625_g1_i2             AWCYCTRFSDRPSSG-------------------------------PRSRRVKK-KD--- [177]
Pt_en1__NP_001310742.1          VWVFCTRYSARASSGP-------------------------------RSRRMKK-TS--- [102]
Pt_en2_XP_015910357.1           VWVFATRYSCRPSSG-------------------------------PRCRRLKK-K-E-- [462]
Tc_en_NP_001034511              AWVYCTRYSDRPSSGR-----------------------------SPRTRRVKK-PGAKQ [221]
Tc_en2__XP_972888.1             AWVYCTRYSDRPSSG-------------------------------PRSRRMKK-PSKP- [189]
Po_en_prt                       AWVYCTRYSDRPSSGPG-----------------------------PRSRRMKK-KE--- [241]

Dm_en_NP_523700                 -------------------KTNDEKRPRTAFSSEQLARLKREFNENRYLTERRRQQLSSE [490]
Cs_en1_CAA07503.1               -------------------KKPDDKRPRTAFTADQLSRLKHEFQENRYLTERRRQDLAKD [182]
Charinus_DN120                  -------------------KEAEEKRPRTAFTAEQLTRLQQEFQTSRYLTEQRRQELAAD [184]
Ag_en1_TRINITY_DN81039_c6_g1_i1 -------------------KKPDEKRPRTAFTAEQLARLKQEFQENRYLTEKRRQDLARD [221]
Charinus_DN1953                 -------------------KKPDEKRPRTAFTAEQLARLKQEFQENRYLTEKRRQDLARE [182]
Cs_en2_CAC87039.1               --------------------HCEDRRCRTAFTAHQVSRLRNEFQRSEYLSEAGRRELAQE [109]
Ag_en2_TRINITY_DN63367_c0_g4_i1 -------------------SQGDEKRSRTAFTGTQLSRLRQEFQENRYLTEQTRLQLAKE [472]
Eb_en_DN8555                    -------------------KKPDEKRPRTAFTAEQLARLKQEFQENRYLTEKRRQDLARE [178]
Dm_inv_NP_725057                SAAGGGGGGVEKGEAADGGGVPEDKRPRTAFSGTQLARLKHEFNENRYLTEKRRQQLSGE [507]
Eb_en_DN11472                   -------------------RPTDEKRPRTAFTAEQLARLQQEFQSSRYLTEQRRQGLATE [162]
Mm_en_DN10598                   --------------------SSEDRRCRTAFTGQQVSSLRSEFQRNEYLSEARRRELAQE [170]
Mm_en_DN7623                    -------------------KKPDDKRPRTAFTAEQLSRLKHEFQENRYLTERRRQDLAKD [159]
Pa_en_CAB51041.1                -------------------KKPEEKRPRTAFSGEQLARLKSEFTENRYLTERRRTELARE [268]
Pa_en_CAB51042.1                -------------------KKPEEKRPRTAFSGEQLARLKHEFTENRYLTERRRTELARE [363]
Pp_en2_c108606_g1_i1            -------------------ATQDEKRARTAFTSSQLSRLRQEFQDNRYLTEKRRISLATE [604]
Pp_en1_c96625_g1_i2             -------------------KKPDEKRPRTAFTAEQLARLKQEFQENRYLTEKRRQDLARD [218]
Pt_en1__NP_001310742.1          -------------------DGKADKRPRTAFSSEQLNRLRQEFSENRYLTERRRQDMARD [143]
Pt_en2_XP_015910357.1           --------------------RNDEKRCRTAFSGSQLLRLKQEFLENPYLSEKRRASLAQD [502]
Tc_en_NP_001034511              -----------------GAPTAEEKRPRTAFSGAQLARLKHEFAENRYLTERRRQQLSAE [264]
Tc_en2__XP_972888.1             --------------------NGEDKRPRTAFSSAQLARLKHEFNENRYLTERRRQQLSAE [229]
Po_en_prt                       -------------------KKPDEKRPRTAFTAEQLARLKQEFQENRYLTEKRRQDLAKD [282]

Dm_en_NP_523700                 LGLNEAQIKIWFQNKRAKIKKSTGSKNPLALQLMAQGLYNHTTVPLTKEEE-ELEM-R-- [546]
Cs_en1_CAA07503.1               LQLNESQIKIWFQNRRAKLKKASGQRSALALQLMAQGLYNHSTIPIRGDEDDDERP---- [238]
Charinus_DN120                  LRLSDSQIKIWFQNKRAKLKKASGTKNPLALQLMAQGLYNHSTSGH-------------- [230]
Ag_en1_TRINITY_DN81039_c6_g1_i1 LKLNESQIKIWFQNKRAKIKKASGQRNPLALQLMAQGLYNHSTVPLRDDE-DEERP---- [276]
Charinus_DN1953                 LKLNESQIKIWFQNKRAKIKKASGQRNPLALQLMAQGLYNHSTVSQREK--DNEQE---- [236]
Cs_en2_CAC87039.1               LQLTEAQVKIWFQNARAKRRKNCGRQSPLAKKLAEAGLYNHSTP---------------- [153]
Ag_en2_TRINITY_DN63367_c0_g4_i1 LRLTESQVKIWFQNKRAKLKKSTGQKNPLALQLMAQGLYRHSVQGD-------------- [518]
Eb_en_DN8555                    LKLNESQIKIWFQNKRAKIKKASGQRNPLALQLMAQGLYNHSTVALRREM-EEERE---- [233]
Dm_inv_NP_725057                LGLNEAQIKIWFQNKRAKLKKSSGTKNPLALQLMAQGLYNHSTIPLTREEE-ELQELQEA [566]
Eb_en_DN11472                   LRLSDSQIKIWFQNKRAKLKKASG------------------------------------ [186]
Mm_en_DN10598                   LELTEAQVKIWFQNARAKRRRSCGRQSPLAKKLAEAGLYNHSSNPS-------------- [216]
Mm_en_DN7623                    LKLNESQIKIWFQNRRAKLKKASGQRSALALQLMAQGLYNHSTIPIRDED-EDERP---- [214]
Pa_en_CAB51041.1                LGLNEAQIKIWFQNKRAKIKKASGRKNPLALQLMAQGLYNHSTVPIDEEEE-EANALLLA [327]
Pa_en_CAB51042.1                LGLNEAQIKIWFQNKRAKIKKASGQKNPLALQLMAQGLYNHSTIPMTREE-EEQAAA-AE [421]
Pp_en2_c108606_g1_i1            LKLSEAQVKIWFQNKRAKMKKAAGRKNPLALQLQAQGLYNHTA----------------- [647]
Pp_en1_c96625_g1_i2             LKLHESQIKIWFQNRRAKLKKASGQRNPLALQLMAQGLYNHSTIPLRDED-DDERP---- [273]
Pt_en1__NP_001310742.1          LKLNESQIKIWFQNRRAKLKKINPRRSPLALQLMAEGLYDHRTLPVKDDD-DDERP---- [198]
Pt_en2_XP_015910357.1           LKLTESQVKIWFQNHRAKQKRASGRKNPLALKLMAHGLYNHSTV---------------- [546]
Tc_en_NP_001034511              LGLNEAQIKIWFQNKRAKIKKASGQKNPLALQLMAQGLYNHSTIPLTKEEE-ELQEMQ-- [321]
Tc_en2__XP_972888.1             LGLNEAQIKIWFQNKRAKIKKSSGQKNPLALQLMAQGLYNHSTVACDED---D-L----- [280]
Po_en_prt                       LKLNESQIKIWFQNKRAKIKKASGQRNPLALQLMAQGLYNHSTVAMDGEG-EDD------ [335]

Dm_en_NP_523700                 ----MNGQIP [552]
Cs_en1_CAA07503.1               ----KSSSSS [244]
Charinus_DN120                  ------QVLA [234]
Ag_en1_TRINITY_DN81039_c6_g1_i1 ----KSSSST [282]
Charinus_DN1953                 ----LTDASS [242]
Cs_en2_CAC87039.1               -------ASP [156]
Ag_en2_TRINITY_DN63367_c0_g4_i1 ------PKEK [522]
Eb_en_DN8555                    ----LADSSP [239]
Dm_inv_NP_725057                ASAAAAKEPC [576]
Eb_en_DN11472                   ---------- [186]
Mm_en_DN10598                   -------STS [219]
Mm_en_DN7623                    ----KSSSSS [220]
Pa_en_CAB51041.1                ----NNARQD [333]
Pa_en_CAB51042.1                ----ANAKKT [427]
Pp_en2_c108606_g1_i1            --------QK [649]
Pp_en1_c96625_g1_i2             ----KSSSSS [279]
Pt_en1__NP_001310742.1          ----KSSSSS [204]
Pt_en2_XP_015910357.1           ---------K [547]
Tc_en_NP_001034511              ----GTKSPA [327]
Tc_en2__XP_972888.1             ------PLSS [284]
Po_en_prt                       -----SMDKS [340]

;
END;
BEGIN TREES;
	TRANSLATE
		0 Dm_en_NP_523700,
		1 Cs_en1_CAA07503.1,
		2 Charinus_DN120,
		3 Ag_en1_TRINITY_DN81039_c6_g1_i1,
		4 Charinus_DN1953,
		5 Cs_en2_CAC87039.1,
		6 Ag_en2_TRINITY_DN63367_c0_g4_i1,
		7 Eb_en_DN8555,
		8 Dm_inv_NP_725057,
		9 Eb_en_DN11472,
		10 Mm_en_DN10598,
		11 Mm_en_DN7623,
		12 Pa_en_CAB51041.1,
		13 Pa_en_CAB51042.1,
		14 Pp_en2_c108606_g1_i1,
		15 Pp_en1_c96625_g1_i2,
		16 Pt_en1__NP_001310742.1,
		17 Pt_en2_XP_015910357.1,
		18 Tc_en_NP_001034511,
		19 Tc_en2__XP_972888.1,
		20 Po_en_prt
	;
	TREE PhyloTree = (20:0.0987695232:0,((4:0.0899370611:0,7:0.0788393095:0):0.0625748187:99,((((9:0.2000438571:0,((2:0.1649698913:0,17:0.2506145239:0):0.0203451961:33,(8:0.2813452184:0,(6:0.2544808388:0,(5:0.1359138787:0,10:0.1974194497:0):0.1282359213:100):0.0296387095:42):0.0114684664:11):0.0083202664:5):0.0038551625:3,(0:0.2742497921:0,(19:0.2102942765:0,(18:0.1854202300:0,(12:0.1787794083:0,13:0.1956498176:0):0.0218687113:69):0.0046200501:26):0.0143038612:29):0.0153308548:21):0.0043692882:11,(14:0.2604444325:0,16:0.2252698541:0):0.0230251998:25):0.0181759745:25,(3:0.1318484247:0,(15:0.1514061391:0,(1:0.0729236454:0,11:0.0686288625:0):0.0770841390:100):0.0194449108:61):0.0217553768:60):0.0094271982:45):0.0987695232:54):0.0000000000:0;
	END;
