# Supplementary material for: Lack of evidence for conserved parasegmental grooves in arthropods
Source: Dev Genes Evol. 2022 Jan 17;232(1):27–37. doi: 10.1007/s00427-022-00684-5 (PMC8918137; doi:10.1007/s00427-022-00684-5)
Supplement: Supplementary file 6 — Supplementary file 1 (MSAPX 19.2 KB) [file 427_2022_684_MOESM4_ESM.msapx]

<?xml version="1.0" encoding="UTF-8" standalone="no"?>
<!DOCTYPE Bsml PUBLIC "-//Labbook, Inc. BSML DTD//EN" "http://www.labbook.com/dtd/bsml2_2.dtd">
<!--The BSML specification was created by Joseph H. Spitzner, Ph.D., LabBook, Inc. http://www.labbook.com-->
<Bsml><Attribute name="model-type" content="msap"/>
<Definitions>
<alignment type="protein" version="1"/>
<clustalw divergence_cutoff="40" gap_dist="8" gap_extend="0.050000"/>
<color_group id="-4" type="4" translatedID="-4" translatedType="4"/>
<consensus algorithm="tcoffee" aligned_score="162388.700000" clustal_run="1" consensus_title="Consensus of Po_en_prt Alignments" elapsed_ticks="940" gap_count="817" identity_count="36"/>
<editor auto_font_color="1"/>
<muscle/>
<picture line_length="40"/>
<tcoffee gap_open="0"/>
<Sequences>
<Sequence sequence-complexity="standard" id="sequence" length="1390" locus="Dm_en_NP_523700         1390 aa            linear   SYN 18-Oct-2021" molecule="aa" title="Dm_en_NP_523700" topology="linear" showCDS="no" showMinus="no" showPlus="no">
<Feature-tables>
<Feature-table/></Feature-tables>
<SequenceCompressed>H4sIAAAAAAAE_61UC47jIAw9EYewiiEIg4xtUeX-F1nn12mn6u5otKQKrnGeH_41IIwSwk15hGMpsHKxQKOFsdCyjK_VNsWgsf0Cuf12SAB5piUsfCLsGzRIEY71rA-nboHFJccR0uwPg96CGoMbq-8berBSEVGjzpKfQWLT_W9a-rDFLHQ3Q0CMMZY4_YmmG9Jv14u3kD1C59pp7TL7dV9ufJn8ar_ILp4Gj60aVFaCpEV7IY2Scpyjcq5BG7676AO0pJ3n_yKV8CL17u7QqGxpuArnu5WBXVTcDJLJjESYVLxojiowgNYIBXqifkudAdbAUhbEMsNQCfQV-ge-bKmFDrMw81kJj8O_ClqbRuj8CGC9zBUoK91qgKmjhJDDcDIHf2vmt7zu4l-cIulRhRfGh93ZfrDzBKtf4V9h_oD7rNZ-gagVbx_VCf56-D1FzTd1OqBK_euQveHECzvD1onzGfdHcne8bXzwYI_cFZ0ffbobMZ88PfYSNTfUoN7BomhZLZhhzrVjuzPc53ozWb0hWPW1S98dsqwiXAfX-H64aar1iFVYzDtN0UeZUBVMHbusZCjiteppRsrUEUap5Z5GrwK11KrOrnYmn2LUYGRau8-iyWTb1ApI2MJZvq3nUfgP9CAAgm4FAAA=</SequenceCompressed></Sequence>
<Sequence sequence-complexity="standard" id="sequence" length="1390" locus="Cs_en1_CAA07503.        1390 aa            linear   SYN 18-Oct-2021" molecule="aa" title="Cs_en1_CAA07503.1" topology="linear" showCDS="no" showMinus="no" showPlus="no">
<Feature-tables>
<Feature-table/></Feature-tables>
<SequenceCompressed>H4sIAAAAAAAE_-1US47DMAg9EYdAxXEsiMXHSpX7X6TuqJPPIuos0lmVjcHg957A9oRCkgBcA16GCLP-BqdrW-tPS65I3DxwjxNqZL7f-YD_JDnAnjHG-z4dcP4YjApNsoYKD1ESFwmkIbtT0xn6tL72rx3gZ8_ZNs7X2EU_M_-N6EJvJ_9C1A2qbu4VXqoQEZjRZpiqtVZVZFG8l-UWXoL6jxVZ3YsHY2bIP6z9DICRBBFZqGMvYAY-vudVILMSsas3HBqSSbjwmAZL1Rdpyd07GDKJSU1hhct9sOqOLMwY2fr_JNizE1qWpY7RihbPlLqA5Ov94C4s4gEydipKbgUAAA==</SequenceCompressed></Sequence>
<Sequence sequence-complexity="standard" id="sequence" length="1390" locus="Charinus_DN120          1390 aa            linear   SYN 18-Oct-2021" molecule="aa" title="Ca_DN120" topology="linear" showCDS="no" showMinus="no" showPlus="no">
<Feature-tables>
<Feature-table/></Feature-tables>
<SequenceCompressed>H4sIAAAAAAAE_-2UUWrEMAxET-RDiFhWgrVBGgmH3P8i9ULZr2Qp7V9ZfZmx_JDHeHasI0opWFQlZMSAD57C-3LrZkXtfdePdyFy12vtOd6rYGEEIyVPetBL_9XCC0NSyWIXcRsrc3uCDiNBgc8rlkJZ84bO448DXHP7xIJqxKLZYmNsGlSb9LUu1yc-6seBf-0AYDVY58c8xrkkzqgzCeI2Nb7NMASgvRfcRFpnYu4wJLUkdk2oOzfPwKnJDjgrUVVo1PCtb0fzvYP6xFJI9t2U1PVBLnrua2TIevUWPpS-ANt-9vZuBQAA</SequenceCompressed></Sequence>
<Sequence sequence-complexity="standard" id="sequence" length="1390" locus="Ag_en1_TRINITY_D        1390 aa            linear   SYN 18-Oct-2021" molecule="aa" title="Ag_en1_TRINITY_DN81039_c6_g1_i1" topology="linear" showCDS="no" showMinus="no" showPlus="no">
<Feature-tables>
<Feature-table/></Feature-tables>
<SequenceCompressed>H4sIAAAAAAAE_-1UXW7DMAg-EYdAgzgRxOJPqXL_i8zV1rXTGu2heZk0XsDwCcxnzIorFQOEd_iUdZvTbodDzXOC5hXYW1NT9UPoWYEZYA1Lozgr40GeNB-1IO1KQxZlPa9I7XeeDkr8cOODxw0creZUmXJhWXQ0PbXYtuCAoHzA3k3c4HngDvlDFoMAtOMLXx_oX15hIAfBH8JjyCXH9NQLrJ78_8c-4l5oGNmAKT276sXwsu1vFXvS2ATZLGKRjDmbtOa2Y1YiIWljIk6LjFARELr1-l2LGLGEReFUyK444M6Tc49da4TCaThJRTunL7JcJu8SKIsIZvPopqiuK3rTvc9Zm2mM4kDM8bUfJIfUO6wJxQZuBQAA</SequenceCompressed></Sequence>
<Sequence sequence-complexity="standard" id="sequence" length="1390" locus="Charinus_DN1953         1390 aa            linear   SYN 18-Oct-2021" molecule="aa" title="Ca_DN1953" topology="linear" showCDS="no" showMinus="no" showPlus="no">
<Feature-tables>
<Feature-table/></Feature-tables>
<SequenceCompressed>H4sIAAAAAAAE_9VUa27DMAg-kQ-Bhu1EEAv4rEa5_0XmTl3Vqo-sk6pp_LB5mA8Mxgspd04pfEonwsFh38LDXSZLqvWh_Q2GWsO6uVG8AfwSsmFUZJ_gvl-nfZjbE2SJDNW7SsGcZVYYlxpVgqcU3G9dhgY9lbuGf6msaXT5SRvw0q1Gn55g7UBlPjqP9UwntvxgTs4-f83IMYGLO1zn8_WkUPHr0cqvNeQ6-h3JGoAx7HWkzCYIgupqtB62jx4bOAzY-34sELGIJMl3QgyViHGWsOhUOmVXChXPxXOLTfswhfNQZhVtGT7LvBZvEiSzCI0ZjWZK6rqQV93ahH6ARx7V5pb9HFY7E_AJ3rWxXm4FAAA=</SequenceCompressed></Sequence>
<Sequence sequence-complexity="standard" id="sequence" length="1390" locus="Cs_en2_CAC87039.        1390 aa            linear   SYN 18-Oct-2021" molecule="aa" title="Cs_en2_CAC87039.1" topology="linear" showCDS="no" showMinus="no" showPlus="no">
<Feature-tables>
<Feature-table/></Feature-tables>
<SequenceCompressed>H4sIAAAAAAAE_-2U3QkDMQyDJ8oQInF-iBscOVy5_RdpBuhRSt_K-VWyhT-wqz3KCkEKPNz1FYEN7EdmdpknZIEl9exN2BRJYjEmuey4hZvA3xKwAHKJmLVnO6MzO2gL5cPGRtL3ewt7wHtrjZLIyIW8UOfhVA7Jky6nuqCQopiiU5dgHr098xwgOtlHLJxuit4V26vnqL6urhpuL4PU26tuBQAA</SequenceCompressed></Sequence>
<Sequence sequence-complexity="standard" id="sequence" length="1390" locus="Ag_en2_TRINITY_D        1390 aa            linear   SYN 18-Oct-2021" molecule="aa" title="Ag_en2_TRINITY_DN63367_c0_g4_i1" topology="linear" showCDS="no" showMinus="no" showPlus="no">
<Feature-tables>
<Feature-table/></Feature-tables>
<SequenceCompressed>H4sIAAAAAAAE_6VUUa7jIAw8EYewYkKQCTIeiyr3v8g6ad_T6qndbXf9QTAexngwmVRoUkrOoumyxQ4bM9-dF-Otai97ovVF_NPlUsq7WzQp9XfB_4czfUiyveBZvgAv4v-4vEAT2UIYDSsqW22kvBZzp00SkdtTZqW1noH2HTWoXFjkg9k6Sp38Hf19grxA0FYu7NbbzOJajooTo9rW4kioaMw6Y2llr5hlWue6vboOh0ZnXdaX5TH766eOCxK8KVsI8UR8UB_nKU7D3K-i796PUXPum_g2QpIvVRy3XbWDkKrjnuzkibbiBTXplrtIs5THYTDQlq9GHyNXaANv0x99UaCjT7G2q3gzxkJzD96EfKqMLES0CEpCEF2bHGCaQuN6YMGeVU-VtsP1EvtHBW-6sE7ZzYk7-QQ6uD0O-WAY11WgRHOV1OOqZUqLQZ3Aibq1xeIADYooJXT4wDJjvR4w8kf7vlPoo4V6JKZOxMDoqTPGqXo0HiP-T9NvSrd5LG4H2BQh7J9N4wJNukVZz4EYhbMEymn14vHgrNnI68jdjuZ5uLXRSHKz8DCm1Ns6uhhJE4GXIV0bBWanUdphG2ZQPkumkuUXzAVRE24FAAA=</SequenceCompressed></Sequence>
<Sequence sequence-complexity="standard" id="sequence" length="1390" locus="Eb_en_DN8555            1390 aa            linear   SYN 18-Oct-2021" molecule="aa" title="Eb_en_DN8555" topology="linear" showCDS="no" showMinus="no" showPlus="no">
<Feature-tables>
<Feature-table/></Feature-tables>
<SequenceCompressed>H4sIAAAAAAAE_9VU227DIAz9Ij7CGoYgO8g3pcr__8jo1q2p1ChqtD6MF2wfc8A3ZuAcmJJpT7fly-Tyo-zuNLXEXnfxNwBeVUJUwN5AvqXsPjJyvET1OE_HNN8esHEESQAj2mAq3pAau2CptoShJcux8b2LEGm6a_9dqmlUOe9H4fvQE2TUSZ-YXzJtHnMTi_xd_V96yhlnuh7axPDI8TX9Xv10B-G2gR-5T2nYU7iI6BjFLNTNvfFF4LKsH2GrZxM__H7E3GwmSrQz0ESSkUwsoASgMhiTYlHstnIMyDQPIzJxR9dG7VK0kwE1ouuMWhcGVp5BK6998liAzXBOiGi_1zJkd_kEEsKHC24FAAA=</SequenceCompressed></Sequence>
<Sequence sequence-complexity="standard" id="sequence" length="1390" locus="Dm_inv_NP_725057        1390 aa            linear   SYN 18-Oct-2021" molecule="aa" title="Dm_inv_NP_725057" topology="linear" showCDS="no" showMinus="no" showPlus="no">
<Feature-tables>
<Feature-table/></Feature-tables>
<SequenceCompressed>H4sIAAAAAAAE_9UUW27kMOhEPgSKCbEgCAxyNfe_yJLppNVW2qr7sR9LokAwT_M4IwWi5TRrLzDhJyU5moUgAvb77IUPcJyzAdHFIHJcxOdhfROrZ7lR0zBfEwt6Q0_cEF10fLHUsCPevNVK-ujSBbtVVAXbdiHUWBKr_HgggANI1Ndh-ryVv8XyfiojvKjxmBawR-UNmUvMAslsv02EYRfx4hcnknJ3xF0mh8vjFgJEOdn9POQEgLkUJIsAYhc_4WLCglwW5HWBIOAlkCAkZESwDjvcpRzN7uu44HQ9RFUrYTlwgvAeo-sQhr5TTDEeVJaCdBBRrKCo-CJYi9VS7-D-f1wN1No3xX12x4_TrEK-WuDHKp-CDK30-X0qnuyXc2L7k9WrEvcZeAsF-DT4QYFWD_5LuENoUd0eAjq20Gja4_dWibyigKxw3sm_Cio1gyo_W_1yuDg-lsmP7Ji9Lgeonk-VJAjiaIQ9KG2sN4O39dhyPqLXCAd90yBlJmzCZKvK2ZVa1Gw-YSFTrZFeP6tGnafNrHVA6QJT-MBdUedDEnnOGtEgrKFVBB883nZXnsDCXAEkqwnUrjjBSR56RA6TvPZeQ_HrBSjHAIy2_QLqpud9bgUAAA==</SequenceCompressed></Sequence>
<Sequence sequence-complexity="standard" id="sequence" length="1390" locus="Eb_en_DN11472           1390 aa            linear   SYN 18-Oct-2021" molecule="aa" title="Eb_en_DN11472" topology="linear" showCDS="no" showMinus="no" showPlus="no">
<Feature-tables>
<Feature-table/></Feature-tables>
<SequenceCompressed>H4sIAAAAAAAE_-1UUaoDMQg8kYeQxqRLbNBRsuz9L9Kl7VdhWwrv_ZT6IcIMOozohVVQiGBsdIsYgXv1IrvJWYjXF5RPoMlxSM9D5D-BE-gM030E8ziSUObDs79V0pUJzJxNe41FsGhYqQ1ttjaoGe0L-8XPga9xwJ7O3zOEqeyvaJYWVDhHD_PLarzO7ZTYosAi2hsHDAFo7xQHFwPLIh2G5Josrgx1l-oR2DTFAW_KKQqNEr70Za0-OrjvbfmtgCd9Vxry0O5uBQAA</SequenceCompressed></Sequence>
<Sequence sequence-complexity="standard" id="sequence" length="1390" locus="Mm_en_DN10598           1390 aa            linear   SYN 18-Oct-2021" molecule="aa" title="Mm_en_DN10598" topology="linear" showCDS="no" showMinus="no" showPlus="no">
<Feature-tables>
<Feature-table/></Feature-tables>
<SequenceCompressed>H4sIAAAAAAAE_-1UQW4DIQx8kR9hLcaLYBF4LKL9_0dK2m2kJtmqyrHKXGwNeLAt7DFSV6JhzvSFKtveWtjSxCCKB_2CwZ9jRNXOLp8enAU8448qECEYMy_xqpvcJ7hyuKcexGZLDjQi__Zfs1PhhvAp7Gspqk4SVmO25BEpWCpqXUpTN7kFvJ13B_5NBzItRE3rz4Ic87sHIsBD7iuktXRJ-wKLYGvOc3P9imZmuIo6nQw2IMFsmesvuvY-gGKQ2K3KXiA8BaTwHD4pLtxHTpfYKxvnq_Qy5xKtcM6FhbXsdQVqe_4WHB9JV9T7bgUAAA==</SequenceCompressed></Sequence>
<Sequence sequence-complexity="standard" id="sequence" length="1390" locus="Mm_en_DN7623            1390 aa            linear   SYN 18-Oct-2021" molecule="aa" title="Mm_en_DN7623" topology="linear" showCDS="no" showMinus="no" showPlus="no">
<Feature-tables>
<Feature-table/></Feature-tables>
<SequenceCompressed>H4sIAAAAAAAE_-1TQYrDMAx8kR8hKicRUow0MpT8_yPrhe6SQkNLSfe0uthG9sx47FnJ2Gop8F5uRVRW_1kcjj0PW2c2Lsg7onTnwJkMD7DSY1iyqyPGfO7TDuXl6eKlC3mm6ZRSVSyJpxlgcSlyr-1l1P-N7zqgZViuO9tvzz4-47uQf3_u06Fp516ptjLSJZ4zCq0tqLnZ5nSV7ZKQZIx8zM_8BwGiWpQfq1N1ZoWj09SphiVMlzpFbdisVwDBRsqm1mqGqFynaACpqVLOgSQjC1spZtvakn1kFFy5VK741af5XV9_rRvkbgUAAA==</SequenceCompressed></Sequence>
<Sequence sequence-complexity="standard" id="sequence" length="1390" locus="Pa_en_CAB51041.1        1390 aa            linear   SYN 18-Oct-2021" molecule="aa" title="Pa_en_CAB51041.1" topology="linear" showCDS="no" showMinus="no" showPlus="no">
<Feature-tables>
<Feature-table/></Feature-tables>
<SequenceCompressed>H4sIAAAAAAAE_61UYc7DIAg9kYcgk1ojMwjGxvtf5GPt2m1Z2y1fxh8pD-gDX7yyjBSdUw-jWwznY3IWPbK8A6CLvBP-FKqNY-8EiYkFBab0qeJbXMu3mTt58hILsH22zQMb9z8Tbw0OnVJcYeCqxIM2yJES-yGIQIuqTgzfMWQYZtq_IgVnEpgJLFt63dWDWW11pRIv_hE_9_oynFB3wqPDVZZPVcShrSsw2Twu5ylndvkmJq4pGY96BxUm5VbBFlkBNu6VyZSI0TFoJufmKxCdi1KwW9d1llvLpVfjp9i9_c5hf176vGGhqjLTAfqWfhIw1ndU60OiJwW_hBRsDpuSl6fjN6398hCQDcY-QwpcaGKYWr9U6eqFVcOHX7GoCCVx6YCZKQMxCUuFQQMWAktXHCpm6VRRRCpaEClQRigxxWkoOQmkmBJokJSZgApdoQTqebT1c_Ro5hAyENEsz5xBiv8D81Ka724FAAA=</SequenceCompressed></Sequence>
<Sequence sequence-complexity="standard" id="sequence" length="1390" locus="Pa_en_CAB51042.1        1390 aa            linear   SYN 18-Oct-2021" molecule="aa" title="Pa_en_CAB51042.1" topology="linear" showCDS="no" showMinus="no" showPlus="no">
<Feature-tables>
<Feature-table/></Feature-tables>
<SequenceCompressed>H4sIAAAAAAAE_-1UAY7jMAh8EY9AwbEtiIUBucr_P3Kk2t12dW0fcDoSywkwg40NB0aEAIi0AQ4ALd_WNL8e0jy1X9JKa2xTS4GSquG-UXVabvAbNVzDDbEj0YErtkoXqz1Ra5VF6fTN3UFtXIvYnOhiB9o2H4MKFRFf1Uuo6qqgPe4gatJdQhNkvcksRFRzJJ6jJCCcfHNz726byxF00Z9XkJRwSEv4taalzjnlxnrTZhOaq8t-Mc9-Xt53-VksqMrUOZd_kX17vJxlPFKYDs8QzH9UDJtjDFw5AsZYfhgK795pdGGlvdqM6OeA_pTC52AOeZD_ijBw_bSX5wx-8vtve5eBvzNYqwv4egd4q8_K8pqn9eZevsV9Msik7B0VHLNGaz4-RW6Kt3VuYaeTaQZ9VOMrLldzs4MN-Cr7F8Kc9c6mFrh7LVPQhFvZoww7JYqZRUllkSqj4Ozcb_scbMidGb1OHiooUw6cVc7RPLoeYVd7LBMRAe-NDAcyxx8mjSswbgUAAA==</SequenceCompressed></Sequence>
<Sequence sequence-complexity="standard" id="sequence" length="1390" locus="Pp_en2_c108606_g        1390 aa            linear   SYN 18-Oct-2021" molecule="aa" title="Pp_en2_c108606_g1_i1" topology="linear" showCDS="no" showMinus="no" showPlus="no">
<Feature-tables>
<Feature-table/></Feature-tables>
<SequenceCompressed>H4sIAAAAAAAE_-1UbY7cIAw9EYewYiDIHgtsyxH3v0id6e5o1U5XVX_XUgTxtx8PHsC91lIsonyIk8Pn_rsVC8f6zuG_7d8Q8EOLxtRKLM0G0mCd2HoogLuX-3snUA1Ig-ecbIjsgBvPbm1qVKxEqhgxxHjXGbAMNzCi2KRM6dcgBG_aUPYu2_pGUOp8zeM4zK2YaabFmyghnhbkLBjZX89IPRsOOlY7KMxRCdH1k0iSFPtLWT85NcNLpaPYyfxrpIHop9J2J2lfPRiB5Gju7XqpxSBE0FJR67Z7_aPs2juNUnBu3fpgyUbyd3d4sHVHQvm4K-S6ZJ7qhkJcycy8HzYzvdm855jDjt7aLCSJlNvz4NTylM67fiB0SJ91D9BT7dBPzQqjLSLUTFZmfUDo7f1V5ODIeSqDLIxRLj26q_ELaMpid0OmZMG_xb9yMdSsbufi46nrcyfJZFilnRhbtWfsqD0J8Yp6bZI8Fh0Cc1aM2e8Bp2cG4sCKWHV6YtHg5I7dZIlUM2lVkklYq7GVjpMoR4mINFXrmWOt9cjjGpjYFmyOkAjTNccV-3DdBjrt6flq5c1mqqkmkmXJmm_sBXzlxVBI4Fv2udiUddW2UHSzp0mHMXhlYquwgsbVlmQEPYgAupJMBl68YHXecn7zdi76AfA-fuZuBQAA</SequenceCompressed></Sequence>
<Sequence sequence-complexity="standard" id="sequence" length="1390" locus="Pp_en1_c96625_g1        1390 aa            linear   SYN 18-Oct-2021" molecule="aa" title="Pp_en1_c96625_g1_i2" topology="linear" showCDS="no" showMinus="no" showPlus="no">
<Feature-tables>
<Feature-table/></Feature-tables>
<SequenceCompressed>H4sIAAAAAAAE_-1UW24DIQw8EYewYi-s7EXGg4hy_4uUPrLNxyZRq_ajUv2DGZsxGHk2Mt4kpXCkD8Mo8Ovm7iqtwJAzYDmbE9pWJs9uEdgZd_ArzhtZnjT99hRcWOIW-QUfwPtT8iTv4l4-K9Jer6RUnvdpT3_iXHlHy6m5ee80G6wLVtHV4LzksIHgCL7b2OVJkT8UjiTSMcjqwaWrjiP4IPMfutsB6DUkCb0iQdv3Z1Z--EO0pk5u2YiTd0bWOuzsdD5dTj0W8FQsvM7nI_NAxFBNysdpqs6i4dFp6STNKEybLE1qXKzPUDSeIJtaEbRV1_PSagSpqRJyi-pG1myjlu1SC_rqFiyceArVrg86NQV4AS2rnXluBQAA</SequenceCompressed></Sequence>
<Sequence sequence-complexity="standard" id="sequence" length="1390" locus="Pt_en1__NP_00131        1390 aa            linear   SYN 18-Oct-2021" molecule="aa" title="Pt_en1_ NP_001310742.1" topology="linear" showCDS="no" showMinus="no" showPlus="no">
<Feature-tables>
<Feature-table/></Feature-tables>
<SequenceCompressed>H4sIAAAAAAAE_-VUQWoDMQx8kR8hKq3XSDbySGzY_3-kG2iTQJJeUiikulj2wGjGZtzJxKSUlChfFeTh35unK635FPs_QP01q_OGCVuZTjnTaIkm2iycl6oQpJWxP34dvWF4k_aH613fxOLf2eD70a9EetzTvXIiI8AtvYdHYS6mOsJ8O23LR2IPAkXUx0m4zkUAXbXk5Xe7YueOqxIrHHkkLWTagGHKEjKwWwqAyZ3ApjYkZtN2WuYASA9BbTgQbmTTOkm1ndcjob4pH4qZBRd9Guf6BEOBRZZuBQAA</SequenceCompressed></Sequence>
<Sequence sequence-complexity="standard" id="sequence" length="1390" locus="Pt_en2_XP_015910        1390 aa            linear   SYN 18-Oct-2021" molecule="aa" title="Pt_en2_XP_015910357.1" topology="linear" showCDS="no" showMinus="no" showPlus="no">
<Feature-tables>
<Feature-table/></Feature-tables>
<SequenceCompressed>H4sIAAAAAAAE_-1UW47cQAg8UR8CGfohGERDq0d9_4ssk0zykXh_NlK-ti3LMhRQFNgPae2Bm1or7-M-yCzi1_v3878r4OVq0ZqKrBqDfAgY1mYMWHmW1fSWkviRdkIM9gpisc1aiV_YqOI0Q9vo4zaWKEgyJCrVrlK1sp31gg5H9DpAKZNwqA2G522OQkdcTylXVHRGWSwRPLD_wzJFH7qNMQlE5ZqLiTuO8vWmECdMm0aPsMcWJLjn9rc1pGQ7gYsvYjwiildIGIhKKfxDt1KkKRWo-jSHEUkEYwTiOJsT9fXT51p_UuXsBTB45SSWXbwsZ2Jx-ll4KqaYMfMm0je5nNmDJUFf5yHeo-Y-4fqpKC5vsXb2GOpXDs48RXr5IvVPkXO7nLSLzwuFkqMNmpIZALY2jnFPJvZcyR5UI7ZeO_sIzfChg8i4pJiWhqyz8irZNmZFGNS40EBBJYKn7eeusPzE5bkKv39an_RvfrlLjjJz3ENckThRC2q0mCIJn1SF1I7kR-QOITDxNRGKuXk869TuwJPT1ZzVBNL7gN7kaE_t7iullT8A-9cHxm4FAAA=</SequenceCompressed></Sequence>
<Sequence sequence-complexity="standard" id="sequence" length="1390" locus="Tc_en_NP_0010345        1390 aa            linear   SYN 18-Oct-2021" molecule="aa" title="Tc_en_NP_001034511" topology="linear" showCDS="no" showMinus="no" showPlus="no">
<Feature-tables>
<Feature-table/></Feature-tables>
<SequenceCompressed>H4sIAAAAAAAE_-2UUW7DMAiGT5RDoBoTC4IwIFe5_0XmtlO3RdOUPUzqw_4nTL6YPzh4KxFlXV5KtTiGaSurxiVieislh8QgRTUzLGkSlbVhrHLKuj4oaNFn1J7v5KKRUoycw26V7grzCcUjE8lBYVQl9-RlgeJlFKkT-ZXoM_0sNZORNj8X133XzikdVBctEEoqXKMVbcJQKrm3LPZh_vOG__HfdUDbMg97Hv1RF7Zvsnfqlh9H_lXWw45O8O6VaOCCcHx4as3z_7Y5F6fgk1BwoOFsPSdGt02uBtexX9L3KG4R9PMQzjlO98G8GAHfJv-rCCwBkX1yUIOgC7jwihVQfZdEd-9dAlBIFKE3btfalR24MUNQZzUB6bJBJ9l1jWwmyYizk9Jxe69K8xYxeAP_56lxbgUAAA==</SequenceCompressed></Sequence>
<Sequence sequence-complexity="standard" id="sequence" length="1390" locus="Tc_en2__XP_97288        1390 aa            linear   SYN 18-Oct-2021" molecule="aa" title="Tc_en2_ XP_972888.1" topology="linear" showCDS="no" showMinus="no" showPlus="no">
<Feature-tables>
<Feature-table/></Feature-tables>
<SequenceCompressed>H4sIAAAAAAAE_91U_WoDMQh_ojyEXEwatMGopNz7v8iS661XxnVQ2GDMPxKNP-MH6hUSRg1mUsNO7nHj7mcIYK186vab_IB_UR2iCZrpIb_Duck68b64j4uDbdYtmtDGvXnkB35mlZIWt3R_Ax7JBwWTu48H8vcZOXUh0oKg9NKcabWitTAJpkwVOpMH9dMalJD3lE6__WePpyV4meOo9NZPLwHfKbCE6Q0PzD4aneRVxWcvzc79QwTC2Xhp0H88qLEh8hh36TDnXWgM1Hu0h0SZ-clQXGIsFChiti7ON4FbXxfX1aKK2THWT1ZPrKipXomCGJ2HVDNGUlGHZAaNQZkumCpWXdlRVVtjA-TMFaEVKrfUKilQIRoBNKrCwI2v0DKv9WLeYYk4OySOvXWQjD3zAam5cJtuBQAA</SequenceCompressed></Sequence>
<Sequence sequence-complexity="standard" id="sequence" length="1390" locus="Po_en_prt               1390 aa            linear   SYN 18-Oct-2021" molecule="aa" title="Po_en_prt" topology="linear" showCDS="no" showMinus="no" showPlus="no">
<Feature-tables>
<Feature-table/></Feature-tables>
<SequenceCompressed>H4sIAAAAAAAE_8VTW25rIQxckRdhBQ4g-yDjsYiy_42URE3S3tumL1XlA1mMPWMGvLOm2IlmZiEnIg80wFb0eLGDUtLHST9G0yEAcAJ8LjlEmNk49_mbqwPbmd_K2njmrndFvgmbzfaxT7f0D4Ir75yFeNFu8AqVDS1LU1jeioRJLQRrb3IxU34T-P7h_H7pDyrdo_aik2qvpPV_pso8r86b4v44_6bG-QIWyzKieAbTtoFnFLPb0asyY_Te1yzkWr0Trd1p8YxxT3sWz5-Yk3vRH0c466MfgEnrg0-3m28Lurx0YVxd-lKzlgPjwv-lsofJJmpQtpFTyVFEijU9Gh_n6RB-QnIDymVC3-cxh_suQvLOZIhYyrKsCN6C81B2lZG3kbufNBbkIylLUtGeMZq04za6OEsTYZTh3ZR16M6j6KlXxOR9tVwop_SiM-xJ8AR_dNbcbgUAAA==</SequenceCompressed></Sequence></Sequences>
<dendrogram>(
(
(
(
(
(
&quot;Dm_en_NP_523700&quot;:0.08340,
&quot;Pa_en_CAB51041.1&quot;:0.08660)
:0.01170,
(
(
(
(
(
&quot;Mm_en_DN10598&quot;:0.08105,
&quot;Cs_en2_CAC87039.1&quot;:0.06895)
:0.04640,
&quot;Pt_en2_XP_015910357.1&quot;:0.12360)
:0.01706,
&quot;Pp_en2_c108606_g1_i1&quot;:0.10544)
:0.01098,
(
(
&quot;Ca_DN120&quot;:0.06672,
&quot;Eb_en_DN11472&quot;:0.07328)
:0.01693,
&quot;Ag_en2_TRINITY_DN63367_c0_g4_i1&quot;:0.09307)
:0.00965)
:0.00442,
(
(
&quot;Tc_en_NP_001034511&quot;:0.08116,
&quot;Dm_inv_NP_725057&quot;:0.06884)
:0.00509,
&quot;Tc_en2_ XP_972888.1&quot;:0.08491)
:0.01417)
:0.00338)
:0.00182,
&quot;Pa_en_CAB51042.1&quot;:0.08935)
:0.00633,
(
&quot;Cs_en1_CAA07503.1&quot;:0.04125,
&quot;Mm_en_DN7623&quot;:0.02875)
:0.02863)
:0.00699,
(
&quot;Pp_en1_c96625_g1_i2&quot;:0.07054,
(
&quot;Po_en_prt&quot;:0.06755,
(
&quot;Ca_DN1953&quot;:0.04242,
&quot;Eb_en_DN8555&quot;:0.04758)
:0.00745)
:0.01446)
:0.00239)
:0.00136,
&quot;Pt_en1_ NP_001310742.1&quot;:0.09593,
&quot;Ag_en1_TRINITY_DN81039_c6_g1_i1&quot;:0.06407);</dendrogram>
<phylogenetic negative_branch_lengths="1" tree_mode="4" tree_style="1">
<newick>(&quot;Dm_en_NP_523700&quot;:0.1371248970:0,((&quot;Tc_en2_ XP_972888.1&quot;:0.2102942729:0,(&quot;Tc_en_NP_001034511&quot;:0.1854202231:0,(&quot;Pa_en_CAB51041.1&quot;:0.1787794121:0,&quot;Pa_en_CAB51042.1&quot;:0.1956498117:0):0.0218687111:68):0.0046200500:27):0.0143038616:29,(((&quot;Pp_en2_c108606_g1_i1&quot;:0.2604444387:0,&quot;Pt_en1_ NP_001310742.1&quot;:0.2252698471:0):0.0230251995:25,((&quot;Ag_en1_TRINITY_DN81039_c6_g1_i1&quot;:0.1318484255:0,(&quot;Pp_en1_c96625_g1_i2&quot;:0.1514061372:0,(&quot;Cs_en1_CAA07503.1&quot;:0.0729236471:0,&quot;Mm_en_DN7623&quot;:0.0686288643:0):0.0770841383:99):0.0194449108:61):0.0217553769:61,(&quot;Po_en_prt&quot;:0.1975390509:0,(&quot;Ca_DN1953&quot;:0.0899370648:0,&quot;Eb_en_DN8555&quot;:0.0788393066:0):0.0625748196:99):0.0094271978:56):0.0181759748:43):0.0043692883:25,(&quot;Eb_en_DN11472&quot;:0.2000438509:0,((&quot;Ca_DN120&quot;:0.1649699025:0,&quot;Pt_en2_XP_015910357.1&quot;:0.2506145131:0):0.0203451971:31,(&quot;Dm_inv_NP_725057&quot;:0.2813452087:0,(&quot;Ag_en2_TRINITY_DN63367_c0_g4_i1&quot;:0.2544808353:0,(&quot;Cs_en2_CAC87039.1&quot;:0.1359138870:0,&quot;Mm_en_DN10598&quot;:0.1974194463:0):0.1282359189:99):0.0296387101:40):0.0114684659:11):0.0083202663:5):0.0038551625:3):0.0153308550:10):0.1371248970:22):0.0000000000:0;</newick></phylogenetic></Definitions></Bsml>
